# Supplementary material for: Alternol-Induced Oxidative Modification of SQSTM1/p62 Is Associated with Nrf2 Signaling and Autophagy-Related Responses in Prostate Cancer Cells
Source: Antioxidants (Basel). 2026 Jun 22;15(6):779. doi: 10.3390/antiox15060779 (PMC13295585; doi:10.3390/antiox15060779)
Supplement: Supplementary file 1 [file antioxidants-15-00779-s001.zip]

Archive with 2 entries (2 files):
- Figure S1. Alternol induces ROS-dependent accumulation of LC3-positive autophagic vesicles..pdf
- Table S1. RNA sequencing analysis results of Alternol-treated prostate cancer PC-3 cells.xlsx
